# Supplementary material for: Genome‐wide DNA methylation profiles in the raphe nuclei of patients with autism spectrum disorder
Source: Psychiatry Clin Neurosci. 2025 Apr 24;79(7):415–24. doi: 10.1111/pcn.13830 (PMC12232043; doi:10.1111/pcn.13830)
Supplement: Supplementary file 5 — Table S1. Information on postmortem brain tissues. [file PCN-79-415-s006.xlsx]

## Sheet: Table S1
Table S1. Information on postmortem brain tissues.
Sample ID	Sample name	Diagnosis	Age (years)	Gender	PMI (hours)	Ethnicity	Cause of death	Assays	brain bank
1065	C1	Control	15	M	12	Caucasian	Multiple injuries	GWMA, EMAS, qPCR	UMBTB
1297	C2	Control	15	M	16	African-American	Multiple injuries	GWMA, EMAS, qPCR	UMBTB
1790	C3	Control	13	M	18	Caucasian	Multiple injuries	GWMA, EMAS, qPCR	UMBTB
1793	C4	Control	11	M	19	African-American	Drowning	GWMA, EMAS, qPCR	UMBTB
1860	C5	Control	8	M	5	Caucasian	Cardiac arrhythmia	GWMA, EMAS, qPCR	UMBTB
4543	C6	Control	28	M	13	Caucasian	Multiple injuries	GWMA, EMAS, qPCR	UMBTB
4722	C7	Control	14	M	16	Caucasian	Multiple injuries	GWMA, EMAS, qPCR	UMBTB
1407	C8	Control	9	F	20	African American	Asthma	qPCR	UMBTB
1541	C9	Control	20	F	19	Caucasian	Head injuries	qPCR	UMBTB
1708	C10	Control	8	F	20	African American	Asphyxia, multiple injuries	qPCR	UMBTB
4638	C11	Control	15	F	5	Caucasian	Chest injuries	qPCR	UMBTB
797	A1	Autism	9	M	13	Caucasian	Drowning	GWMA, EMAS, qPCR	UMBTB
4231	A2	Autism	8	M	12	African-American	Drowning	GWMA, EMAS, qPCR	UMBTB
4721	A3	Autism	8	M	16	African-American	Drowning	GWMA, EMAS, qPCR	UMBTB
4899	A4	Autism	14	M	9	Caucasian	Drowning	GWMA, EMAS, qPCR	UMBTB
5000	A5	Autism	27	M	8.3	NA	NA	GWMA, EMAS, qPCR	HBTRC
1638	A6	Autism	20	F	50	Caucasian	Seizure	qPCR	UMBTB
M: male; F: Female; NA: not available; PMI: postmortem interval.
GWMA: genome-wide DNA methylation array; EMAS: EM-amplicon sequencing; qPCR: quantitative polymerase chain reaction.
the University of Maryland Brain and Tissue Bank (UMBTB) the Harvard Brain Tissue Resource Center (HBTRC)
