# Supplementary material for: Genome‐wide DNA methylation profiles in the raphe nuclei of patients with autism spectrum disorder
Source: Psychiatry Clin Neurosci. 2025 Apr 24;79(7):415–24. doi: 10.1111/pcn.13830 (PMC12232043; doi:10.1111/pcn.13830)
Supplement: Supplementary file 6 — Table S2. Demographic data associated with raphe brain tissue samples using methylation analyses. [file PCN-79-415-s007.xlsx]

## Sheet: Table S2
Table S2. Demographic data associated with raphe brain tissue samples using methylation analyses.
	Control (n = 7, C1-C7)	Autism (n = 5, A1-A5)	P value
Age, years (range)	14.9 (8-28)	13.2 (8-27)	0.343a
Ethnicity, n (%)	Caucasian 5 (71.4), African-American 2 (28.6)	Caucasian 2 (40.0), African-American 2 (40.0), NA 1 (20.0)	0.222b
PMI, hours (range)	14.1 (5-19)	11.7 (8.3-16)	0.268a
aDerived from Mann-Whitney U test, bDerived from Fisher’s exact test.
NA: not available; PMI: postmortem interval.
