# Supplementary material for: Genome‐wide DNA methylation profiles in the raphe nuclei of patients with autism spectrum disorder
Source: Psychiatry Clin Neurosci. 2025 Apr 24;79(7):415–24. doi: 10.1111/pcn.13830 (PMC12232043; doi:10.1111/pcn.13830)
Supplement: Supplementary file 7 — Table S3. Demographic data associated with raphe brain tissue samples for the gene expression analysis. [file PCN-79-415-s003.xlsx]

## Sheet: Table S3
Table S3. Demographic data associated with raphe brain tissue samples for the gene expression analysis.
	Control (n = 11, C1-C11)	Autism (n = 6, A1-A6)	P value
Age, years (range)	14.45 (8–29)	14.57 (8–27)	0.733a
Ethnicity, n (%)	Caucasian 7 (63.6), African-American 4 (36.4), NA 0 (0.0)	Caucasian 3 (50.0), African-American 2 (33.3), NA 1 (16.7)	0.251b
Sex, n (%)	Male 7 (63.6), Female 4 (36.4)	Male 5 (83.3), Female 1 (16.7)	0.600b
PMI, hours (range)	14.82 (5–20)	18.05 (8.3-50)	0.525a
aDerived from Mann-Whitney U test, bDerived from Fisher’s exact test.
NA: not available; PMI: postmortem interval.
